# Supplementary material for: A Versatile Toolset for Genetic Manipulation of the Wine Yeast Hanseniaspora uvarum
Source: Int J Mol Sci. 2023 Jan 17;24(3):1859. doi: 10.3390/ijms24031859 (PMC9915424; doi:10.3390/ijms24031859)
Supplement: Supplementary file 1 [file ijms-24-01859-s001.zip]

Archive with 1 entries (1 files):
- ijms-2168178-supplementary.pdf
